# Supplementary material for: Focused Ultrasound-Induced Neurogenesis Requires an Increase in Blood-Brain Barrier Permeability
Source: PLoS One. 2016 Jul 26;11(7):e0159892. doi: 10.1371/journal.pone.0159892 (PMC4961388; doi:10.1371/journal.pone.0159892)
Supplement: S1 File — (XLS) [file pone.0159892.s001.xls]

## Sheet: Group 1
Animal	SON/CTRL	Region	Brdu+	Brdu+/NeuN+	Brdu+/DCX+	Total Brdu+	Proportion of Brdu/Neun+	Proportion of Brdu/DCX+
2-17	CTRL	LDG	13	11		24	0.458333		Average Brdu+ in sonicated	60.6667		Average Brdu+/Neun+ in sonicated	37.1667
	SON	RDG	20	31		51	0.607843		Average Brdu+ in control	10.6667		Average Brdu+/Neun+ in control	5.4
2-18	SON	LDG	27	48		75	0.64
	CTRL	RDG	5	7		12	0.583333					Average Brdu+/DCX+ in sonicated	12.25
2-12	CTRL	LDG	3	4	0	7	0.571429	0	Average proportion of Brdu/NeuN+ in sonicated	0.613275		Average Brdu+/DCX+ in control	1.25
	SON	RDG	11	39	24	74	0.527027	0.324324	Average proportion of Brdu/NeuN+ in control	0.498443
2-15	CTRL	LDG	0	1	0	1	1	0
	SON	RDG	17	26	13	56	0.464286	0.232143	Average proportion of Brdu/DCX+ in sonicated	0.196645
2-22	CTRL	LDG	5	4	4	13	0.307692	0.307692	Average proportion of Brdu/DCX+ in control	0.112637
	SON	RDG	16	42	6	64	0.65625	0.09375
2-10	CTRL	LDG	2	4	1	7	0.571429	0.142857
	SON	RDG	1	37	6	44	0.840909	0.136364
3-21	CTRL	LDG	10	6		16	0.375		Average Brdu+ in sonicated	76.3333		Average Brdu+/Neun+ in sonicated	43.1667
	SON	RDG	52	38		90	0.422222		Average Brdu+ in control	17.6667		Average Brdu+/Neun+ in control	11.1667
3-15	CTRL	LDG	7	14		21	0.666667
	SON	RDG	14	66		80	0.825		Average proportion of Brdu/NeuN+ in sonicated	0.57014
3-19	SON	LDG	3	48	22	73	0.657534	0.30137	Average proportion of Brdu/NeuN+ in control	0.618566		Average Brdu+/DCX in sonicated	11
	CTRL	RDG	1	7	5	13	0.538462	0.384615				Average Brdu+/DCX+ in control	3
3-18	CTRL	LDG	4	11	2	17	0.647059	0.117647	Average proportion of Brdu/DCX+ in sonicated	0.150528
	SON	RDG	33	32	5	70	0.457143	0.0714286	Average proportion of Brdu/DCX+ in control	0.190039
3-13	CTRL	LDG	3	13	3	19	0.684211	0.157895
	SON	RDG	18	37	6	61	0.606557	0.0983607
3-17	CTRL	LDG	2	16	2	20	0.8	0.1
	SON	RDG	35	38	11	84	0.452381	0.130952
						0
4-22	SON	LDG	31	25		56	0.446429		Average Brdu+ in sonicated	39.8571		Average Brdu+/Neun+ in sonicated	17.5714
	CTRL	RDG	12	11		23	0.478261		Average Brdu+ in control	11.7143		Average Brdu+/Neun+ in control	5.28571
4-11	SON	LDG	23	29		52	0.557692
	CTRL	RDG	4	8		12	0.666667		Average proportion of Brdu/NeuN+ in sonicated	0.441276
4-20	SON	LDG	24	10		34	0.294118		Average proportion of Brdu/NeuN+ in control	0.45695		Average Brdu+/DCX+ in sonicated	8.25
	CTRL	RDG	9	4		13	0.307692					Average Brdu+/DCX+ in control	1.5
4-14	CTRL	LDG	1	4	2	7	0.571429	0.285714	Average proportion of Brdu/DCX+ in sonicated	0.246409
	SON	RDG	21	19	9	49	0.387755	0.183673	Average proportion of Brdu/DCX+ in control	0.303571
4-19	SON	LDG	14	12	8	34	0.352941	0.235294
	CTRL	RDG	2	2	3	7	0.285714	0.428571
4-24	CTRL	LDG	0	1	1	2	0.5	0.5
	SON	RDG	4	14	12	30	0.466667	0.4
4-17	SON	LDG	6	14	4	24	0.583333	0.166667
	CTRL	RDG	11	7	0	18	0.388889	0
									GROUP 1 SUMMARY STATISTICS
									Average Brdu+ in sonicated	58.9524
									Average Brdu+ in control	13.3492
									Average proportion of Brdu/NeuN+ in sonicated	0.541564
									Average proportion of Brdu/NeuN+ in control	0.524653
									Average proportion of Brdu/DCX+ in sonicated	0.197861
									Average proportion of Brdu/DCX+ in control	0.202083

## Sheet: Group 2
Animal	SON/CTRL	Region	Brdu+	Brdu+/NeuN+	Brdu+/DCX+	Total Brdu+	Proportion of Brdu/Neun+	Proportion of Brdu/DCX+
6-20	CTRL	LDG	1	3		4	0.75
	SON	RDG	3	2		5	0.4
6-5	CTRL	LDG	1	8		9	0.888889			Average Brdu+ in sonicated	7.83333
	SON	RDG	4	7		11	0.636364			Average Brdu+ in control	7.33333
6-12	CTRL	LDG	9	4		13	0.307692
	SON	RDG	8	5		13	0.384615			Average proportion of Brdu/NeuN+ in sonicated	0.384647
6-13	SON	LDG	2	3	2	7	0.428571	0.285714		Average proportion of Brdu/NeuN+ in control	0.468875
	CTRL	RDG	1	2	0	3	0.666667	0
6-10	SON	RDG	2	1	0	3	0.333333	0		Average proportion of Brdu/DCX+ in sonicated	0.136905
	CTRL	LDG	2	0	3	5	0	0.6		Average proportion of Brdu/DCX+ in control	0.233333
6-15	SON	LDG	6	1	1	8	0.125	0.125
	CTRL	RDG	7	2	1	10	0.2	0.1
7-20	SON	LDG	5	7		12	0.583333			Average Brdu+ in sonicated	12.2
	CTRL	RDG	9	8		17	0.470588			Average Brdu+ in control	11.2
7-15	CTRL	LDG	1	3	3	7	0.428571	0.428571
	SON	RDG	4	1	5	10	0.1	0.5		Average proportion of Brdu/NeuN+ in sonicated	0.382698
7-12	CTRL	LDG	5	8	3	16	0.5	0.1875		Average proportion of Brdu/NeuN+ in control	0.563165
	SON	RDG	7	8	3	18	0.444444	0.166667
7-18	SON	LDG	2	3	2	7	0.428571	0.285714		Average proportion of Brdu/DCX+ in sonicated	0.39881
	CTRL	RDG	1	3	0	4	0.75	0		Average proportion of Brdu/DCX+ in control	0.174851
7-10	CTRL	LDG	3	8	1	12	0.666667	0.0833333
	SON	RDG	0	5	9	14	0.357143	0.642857
										Average Brdu+ in sonicated	14.8333
11-18	SON	LDG	5	15		20	0.75			Average Brdu+ in control	8.16667
	CTRL	RDG	7	3		10	0.3
11-15	CTRL	RDG	0	5		5	1			Average proportion of Brdu/NeuN+ in sonicated	0.431306
	SON	LDG	12	7		19	0.368421			Average proportion of Brdu/NeuN+ in control	0.502381
11-19	SON	LDG	2	10	11	23	0.434783	0.478261
	CTRL	RDG	7	4	1	12	0.333333	0.0833333		Average proportion of Brdu/DCX+ in sonicated	0.40564
11-16	SON	LDG	1	3	7	11	0.272727	0.636364		Average proportion of Brdu/DCX+ in control	0.0744048
	CTRL	RDG	8	3	3	14	0.214286	0.214286
11-13	SON	LDG	2	3	2	7	0.428571	0.285714
	CTRL	RDG	1	1	0	2	0.5	0		GROUP 2 SUMMARY STATISTICS:
11-21	CTRL	LDG	2	4	0	6	0.666667	0		Average Brdu+ in sonicated	11.6222
	SON	RDG	4	3	2	9	0.333333	0.222222		Average Brdu+ in control	8.9
										Average proportion of Brdu/NeuN+ in sonicated	0.399551
										Average proportion of Brdu/NeuN+ in control	0.511474
										Average proportion of Brdu/DCX+ in sonicated	0.313785
										Average proportion of Brdu/DCX+ in control	0.160863

## Sheet: Group 3
Animal	SON/CTRL	Region	Brdu+	Brdu+/NeuN+	Brdu+/DCX+	Total Brdu+	Proportion of Brdu/Neun+	Proportion of Brdu/DCX+
8-21	SON	LDG	4	2		6	0.333333			Average Brdu+ in sonicated	12.4
	CTRL	RDG	3	2		5	0.4			Average Brdu+ in control	7.6
8-19	SON	LDG	4	14		18	0.777778
	CTRL	RDG	4	4		8	0.5			Average proportion of Brdu/NeuN+ in sonicated	0.545556
8-15	CTRL	LDG	1	4	1	6	0.666667	0.166667		Average proportion of Brdu/NeuN+ in control	0.624444
	SON	RDG	2	1	1	4	0.25	0.25
8-20	CTRL	LDG	0	1	0	1	1	0		Average proportion of Brdu/DCX+ in sonicated	0.205556
	SON	RDG	1	7	2	10	0.7	0.2		Average proportion of Brdu/DCX+ in control	0.0555556
8-24	SON	LDG	4	16	4	24	0.666667	0.166667
	CTRL	RDG	8	10	0	18	0.555556	0
9-22	CTRL	LDG	10	10		20	0.5
	SON	RDG	10	4		14	0.285714
9-17	SON	LDG	5	10		15	0.666667			Average Brdu+ in sonicated	13.5
	CTRL	RDG	7	11		18	0.611111			Average Brdu+ in control	11.8333
9-19	SON	LDG	4	4	8	16	0.25	0.5
	CTRL	RDG	1	3	5	9	0.333333	0.555556		Average proportion of Brdu/NeuN+ in sonicated	0.52764
9-16	SON	RDG	3	5	0	8	0.625	0		Average proportion of Brdu/NeuN+ in control	0.343013
	CTRL	LDG	0	0	5	5	0	1
9-15	SON	LDG	5	7	1	13	0.538462	0.0769231		Average proportion of Brdu/DCX+ in sonicated	0.177564
	CTRL	RDG	4	4	3	11	0.363636	0.272727		Average proportion of Brdu/DCX+ in control	0.582071
9-20	SON	LDG	1	12	2	15	0.8	0.133333
	CTRL	RDG	2	2	4	8	0.25	0.5
10-20	CTRL	LDG	8	9		17	0.529412
	SON	RDG	12	11		23	0.478261
10-23	SON	LDG	3	10		13	0.769231			Average Brdu+ in sonicated	11.1667
	CTRL	RDG	4	6		10	0.6			Average Brdu+ in control	9.5
10-15	CTRL	LDG	3	4		7	0.571429
	SON	RDG	3	5		8	0.625			Average proportion of Brdu/NeuN+ in sonicated	0.430137
10-17	SON	LDG	4	7	1	12	0.583333	0.0833333		Average proportion of Brdu/NeuN+ in control	0.661251
	CTRL	RDG	4	8	0	12	0.666667	0
10-22	CTRL	LDG	0	3	2	5	0.6	0.4		Average proportion of Brdu/DCX+ in sonicated	0.111111
	SON	RDG	3	0	0	3	0	0		Average proportion of Brdu/DCX+ in control	0.133333
10-16	SON	LDG	5	1	2	8	0.125	0.25
	CTRL	RDG	0	6	0	6	1	0
										GROUP 3 SUMMARY STATISTICS:
										Average Brdu+ in sonicated	12.3556
										Average Brdu+ in control	9.64444
										Average proportion of Brdu/NeuN+ in sonicated	0.501111
										Average proportion of Brdu/NeuN+ in control	0.542903
										Average proportion of Brdu/DCX+ in sonicated	0.164744
										Average proportion of Brdu/DCX+ in control	0.256987

## Sheet: Group 1 BRDU
t-Test: Paired Two Sample for Means
	Variable 1	Variable 2
Mean	13.3492	58.9524
Variance	14.2547	334.832
SD	3.77554	18.2984
Observations	3	3
Pearson Correlation	0.73576
Hypothesized Mean Difference	0
df	2
t Stat	-5.02151
P(T<=t) one-tail	0.0187224
t Critical one-tail	2.91999
P(T<=t) two-tail	0.0374448
t Critical two-tail	4.30265
effect size dz	2.89917
power (two-Tail)	0.722116
power (one-Tail)	0.917984
Cohen's d	-3.45178

## Sheet: group 1 NeuN
t-Test: Paired Two Sample for Means
	Variable 1	Variable 2
Mean	7.20635	32.6349
Variance	11.7666	179.182
SD	3.43025	13.3859
Observations	3	3
Pearson Correlation	0.668568
Hypothesized Mean Difference	0
df	2
t Stat	-3.86957
P(T<=t) one-tail	0.0303806
t Critical one-tail	2.91999
P(T<=t) two-tail	0.0607612
t Critical two-tail	4.30265
effect size dz	2.23409
power (two-Tail)	0.542168
power (one-Tail)	0.782997
Cohen's d	-2.60243

## Sheet: Group Data
GROUP 1	1.56MPa (+50% drop) with microbubbles
Animal	Control BRDU	Sonicated BRDU	Animal	Control BRDU-NeuN	Sonicated BRDU-NeuN	Animal	Control BRDU-DCX	Sonicated BRDU-DCX
2	24	51	2	11	31	2	0	24
2	12	75	2	7	48	2	0	13
2	7	74	2	4	39	2	4	6
2	1	56	2	1	26	2	1	6
2	13	64	2	4	42	3	5	22
2	7	44	2	4	37	3	2	5
3	16	90	3	6	38	3	3	6
3	21	80	3	14	66	3	2	11
3	13	73	3	7	48	4	2	9
3	17	70	3	11	32	4	3	8
3	19	61	3	13	37	4	1	12
3	20	84	3	16	38	4	0	4
4	23	56	4	11	25
4	12	52	4	8	29
4	13	34	4	4	10
4	7	49	4	4	19
4	7	34	4	2	12
4	2	30	4	1	14
4	18	24	4	7	14
	Control	Sonicated		Control	Sonicated		Control	Sonicated
MEAN 2	10.6667	60.6667		5.16667	37.1667		1.25	12.25
MEAN 3	17.6667	76.3333		11.1667	43.1667		3	11
MEAN 4	11.7143	39.8571		5.28571	17.5714		1.5	8.25
	Control	Sonicated		Control	Sonicated		Control	Sonicated
MEAN	13.3492	58.9524		7.20635	32.6349		1.91667	10.5
N	3	3		3	3		3	3
STDEV	3.77554	18.2984		3.43025	13.3859		0.946485	2.04634
SE	2.17981	10.5646		1.98046	7.72834		0.546453	1.18145
GROUP 2	0.39MPa with microbubbles
Animal	Control BRDU	Sonicated BRDU	Animal	Control BRDU-NeuN	Sonicated BRDU-NeuN	Animal	Control BRDU-DCX	Sonicated BRDU-DCX
6	4	5	6	3	2	6	0	2
6	9	11	6	8	7	6	3	0
6	13	13	6	4	5	6	1	1
6	3	7	6	2	3	7	3	5
6	5	3	6	0	1	7	3	3
6	10	8	6	2	1	7	0	2
7	17	12	7	8	7	7	1	9
7	7	10	7	3	1	11	1	11
7	16	18	7	8	8	11	3	7
7	4	7	7	3	3	11	0	2
7	12	14	7	8	5	11	0	2
11	10	20	11	3	15
11	5	19	11	5	7
11	12	23	11	4	10
11	14	11	11	3	3
11	2	7	11	1	3
11	6	9	11	4	3
	Control	Sonicated		Control	Sonicated		Control	Sonicated
MEAN 6	7.33333	7.83333		3.16667	3.16667		1.33333	1
MEAN 7	11.2	12.2		6	4.8		1.75	4.75
MEAN 11	8.16667	14.8333		3.33333	6.83333		1	5.5
	Control	Sonicated		Control	Sonicated		Control	Sonicated
MEAN	8.9	11.6222		4.16667	4.93333		1.36111	3.75
N	3	3		3	3		3	3
STDEV	2.03497	3.53559		1.5899	1.83697		0.375771	2.41091
SE	1.17489	2.04127		0.917928	1.06057		0.216951	1.39194
GROUP 3	1.56MPa without microbubbles
Animal	Control BRDU	Sonicated BRDU	Animal	Control BRDU-NeuN	Sonicated BRDU-NeuN	Animal	Control BRDU-DCX	Sonicated BRDU-DCX
8	5	6	8	2	2	8	1	1
8	8	18	8	4	14	8	0	2
8	6	4	8	4	1	8	0	4
8	1	10	8	1	7	9	5	8
8	18	24	8	10	16	9	5	0
9	20	14	9	10	4	9	3	1
9	18	15	9	11	10	9	4	2
9	9	16	9	3	4	10	0	1
9	5	8	9	0	5	10	2	0
9	11	13	9	4	7	10	0	2
9	8	15	9	2	12
10	17	23	10	9	11
10	10	13	10	6	10
10	7	8	10	4	5
10	12	12	10	8	7
10	5	3	10	3	0
10	6	8	10	6	1
	Control	Sonicated		Control	Sonicated		Control	Sonicated
MEAN 8	7.6	12.4		4.2	8		0.333333	2.33333
MEAN 9	11.8333	13.5		5	7		4.25	2.75
MEAN 10	9.5	11.1667		6	5.66667		0.666667	1
	Control	Sonicated		Control	Sonicated		Control	Sonicated
MEAN	9.64444	12.3556		5.06667	6.88889		1.75	2.02778
N	3	3		3	3		3	3
STDEV	2.12036	1.1673		0.90185	1.17063		2.17147	0.914138
SE	1.22419	0.673942		0.520683	0.675863		1.2537	0.527778
GROUP 4	3.00MPa without microbubbles
Animal	Control BRDU	Sonicated BRDU	Animal	Control BRDU-NeuN	Sonicated BRDU-NeuN	Animal	Control BRDU-DCX	Sonicated BRDU-DCX
NP1	6	7	NP1	0	0	NP1	4	6
NP1	4	5	NP1	0	0	NP1	4	4
NP1	25	20	NP1	2	1	NP1	25	20
NP1	43	28	NP1	0	0	NP1	43	28
NP1	26	19	NP1	0	0	NP1	20	18
NP2	15	15	NP2	0	0	NP2	15	15
NP2	35	50	NP2	0	3	NP2	34	47
NP2	54	54	NP2	0	2	NP2	53	51
NP5	7	22	NP5	0	0	NP5	7	22
NP5	24	31	NP5	1	1	NP5	22	26
NP5	58	79	NP5	2	2	NP5	57	76
	Control	Sonicated		Control	Sonicated		Control	Sonicated
MEAN NP1	20.8	15.8		0.4	0.2		19.2	15.2
MEAN NP2	34.6667	39.6667		0	1.66667		34	37.6667
MEAN NP5	41	55		1.5	1.5		39.5	51
	Control	Sonicated		Control	Sonicated		Control	Sonicated
MEAN	32.1556	36.8222		0.633333	1.12222		30.9	34.6222
N	3	3		3	3		3	3
STDEV	10.3315	19.7542		0.776745	0.803004		10.499	18.0931
SE	5.96488	11.4051		0.448454	0.463614		6.06163	10.4461
